# Supplementary material for: Clinicobiological Characteristics and Outcomes of Patients with T-Cell Large Granular Lymphocytic Leukemia and Chronic Lymphoproliferative Disorder of Natural Killer Cells from a Single Institution
Source: Cancers (Basel). 2021 Aug 2;13(15):3900. doi: 10.3390/cancers13153900 (PMC8345581; doi:10.3390/cancers13153900)
Supplement: Supplementary file 1 [file cancers-13-03900-s001.zip]

Archive with 1 entries (1 files):
- cancers-1303462-supplementary.pdf
